# Supplementary material for: A Multiwell-Based Assay for Screening Thyroid Hormone Signaling Disruptors Using thibz Expression as a Sensitive Endpoint in Xenopus laevis
Source: Molecules. 2022 Jan 25;27(3):798. doi: 10.3390/molecules27030798 (PMC8838645; doi:10.3390/molecules27030798)
Supplement: Supplementary file 1 [file molecules-27-00798-s001.zip]

Archive with 1 entries (1 files):
- molecules-1530770-supplementary.pdf
